# Supplementary material for: Visualizing the Distribution of Lipids in Peanut Seeds by MALDI Mass Spectrometric Imaging
Source: Foods. 2022 Dec 1;11(23):3888. doi: 10.3390/foods11233888 (PMC9739101; doi:10.3390/foods11233888)
Supplement: Supplementary file 1 [file foods-11-03888-s001.zip]

Archive with 3 entries (3 files):
- Figure S.pdf
- Table S1.List of metabolites detected by  MALDI-TOF-MSI..xlsx
- Table S2. Significant differential metabolites (SDMs)  between different samples..xlsx
