# Supplementary material for: Visualizing the Distribution of Lipids in Peanut Seeds by MALDI Mass Spectrometric Imaging
Source: Foods. 2022 Dec 1;11(23):3888. doi: 10.3390/foods11233888 (PMC9739101; doi:10.3390/foods11233888)
Supplement: Supplementary file 1 [file foods-11-03888-s001.zip › Table S1.List of metabolites detected by MALDI-TOF-MSI..xlsx]

## Sheet: Sheet1
Table S1. List of metabolites detected by MALDI-TOF-MSI.
Index	Compounds	Formula	Precursor (Da)	Molecular Weight (Da)	Score	Adduct	CAS	Pubchem CID	Class I	Class II	Black-1	Black-2	Black-3	Spot-1	Spot-2	Spot-3	White-1	White-2	White-3
MW0162399	(1R,2R,4R,5S)-6-[(2R,3R,4S,5R,6R)-3,4,5-trihydroxy-6-(hydroxymethyl)oxan-2-yl]oxycyclohexane-1,2,3,4,5-pentol	C12H22O11	381.08	342.116	0.976737	M+K	-	25202439	Alcohol and amines	Alcohols	1489.06	1594.28	1683.53	629.101	578.16	501.335	776.062	421.372	433.378
MW0162424	(1R,2R,3S,4R,5S,6S)-5-methoxy-6-[(2R,3R,4S,5R,6R)-3,4,5-trihydroxy-6-(hydroxymethyl)oxan-2-yl]oxycyclohexane-1,2,3,4-tetrol	C13H24O11	395.096	356.132	0.911854	M+K	-	25202605	Alcohol and amines	Alcohols	67.021	49.9776	40.1172	28.2342	13.2431	22.8299	40.8781	20.6798	9.6197
ZINC95913888	(2R,3R,4S,5R,6R)-2-[(2R,3S,4R,5R,6R)-6-[(2S,3S,4S,5R)-3,4-Dihydroxy-2,5-bis(hydroxymethyl)oxolan-2-yl]oxy-4,5-dihydroxy-2-(hydroxymethyl)oxan-3-yl]oxy-6-(hydroxymethyl)oxane-3,4,5-triol	C18H32O16	527.159	504.169	0.903938	M+Na	-	91846885	Alcohol and amines	Alcohols	16.9797	30.9386	62.0782	9.94395	3.10612	19.7931	10.281	16.6368	26.3206
MW0160169	(2R,3R,4R,5R)-4-[(2S,3R,4R,5S,6R)-5-[(2S,3R,4R,5S,6R)-3,4-dihydroxy-6-(hydroxymethyl)-5-[(2S,3R,4S,5S,6R)-3,4,5-trihydroxy-6-(hydroxymethyl)oxan-2-yl]oxyoxan-2-yl]oxy-3,4-dihydroxy-6-(hydroxymethyl)oxan-2-yl]oxy-2,3,5,6-tetrahydroxyhexanal	C24H42O21	705.187	666.222	0.883854	M+K	-	170125	Alcohol and amines	Alcohols	42.5668	68.4967	145.789	75.7722	42.0257	39.2804	34.9674	25.4182	23.9594
MW0160918	2-[(2E,6E,10E,14E,18E,22E,26E,30E,34E)-3,7,11,15,19,23,27,31,35,39-decamethyltetraconta-2,6,10,14,18,22,26,30,34,38-decaenyl]-5,6-dimethoxy-3-methylcyclohexa-2,5-diene-1,4-diol	C59H94O4	889.698	866.715	0.705326	M+Na	-	6504740	Alcohol and amines	Alcohols	25.7823	44.1409	2.25215	39.298	224.629	22.1275	4.84285	3.59287	0.359282
MW0142666	3',4'-Anhydrovinblastine	C46H56N4O8	775.407	792.41	0.994534	M+H-H2O	38390-45-3	443324	Alkaloids	Alkaloids	161.009	78.6892	220.596	118.981	53.4556	63.4001	226.219	155.303	68.7979
MW0163451	(2S)-2-azaniumyl-6-oxohexanoate	C6H11NO3	146.082	145.074	0.962388	M+H	-	36688062	Aldehyde,Ketones,Esters	Esters	189.979	126.047	85.8104	92.6877	48.8756	91.5376	76.9833	50.3433	13.3035
MW0129852	13,14-bis(acetyloxy)-9-oxo-8,17-dioxatetracyclo[8.7.0.0(2),.0(1)(1),(1)]heptadeca-1(10),2(7),3,5,11,13,15-heptaen-5-yl 2-hydroxyacetate	C21H14O10	465.021	426.059	0.937846	M+K	-	131834751	Aldehyde,Ketones,Esters	Esters	321.285	312.914	258.984	7.50524	4.71921	4.4761	172.294	143.867	125.336
MW0143731	6-(Dibromomethylene)-17beta-hydroxy-androst-4-en-3-one propionate	C23H30Br2O3	479.039	514.054	0.911718	M+H-2H2O	-	245225	Aldehyde,Ketones,Esters	Esters	79.2812	70.6108	50.199	2.47972	1.35425	1.02695	48.5886	41.2185	29.371
MW0012614	17-beta-Estradiol 3-sulfate-17-(beta-D-glucuronide)	C24H32O11S	493.152	528.167	0.966821	M+H-2H2O	-	5281895	Aldehyde,Ketones,Esters	Esters	35.978	17.6276	90.4225	12.4555	1.80435	3.30968	92.6119	41.7587	13.4762
MW0048979	Cohibin C	C37H68O4	577.52	576.512	0.929929	M+H	-	101058964	Aldehyde,Ketones,Esters	Esters	61.9879	69.4783	39.2794	47.406	79.3048	77.5025	56.3005	57.5986	56.9042
MW0013058	2-(Hexopyranosyloxy)-1,20,25-trihydroxy-9,10,14-trimethyl-22-oxo-4,9-cyclo-9,10-secocholest-5-en-16-yl acetate	C38H62O12	749.392	710.424	0.717663	M+K	-	23757211	Aldehyde,Ketones,Esters	Esters	134.841	43.1706	233.892	188.806	23.2265	56.203	343.801	147.455	53.84
MW0053958	Hovenoside I	C46H74O17	937.461	898.493	0.770069	M+K	-	101634400	Aldehyde,Ketones,Esters	Esters	28.0202	16.6478	20.4115	25.4534	8.80272	15.2899	31.7837	20.5549	12.4008
MW0111658	1-(5-Methylpyridin-2-yl)ethanone	C8H9NO	136.076	135.068	0.989295	M+H	5308-63-4	13068663	Aldehyde,Ketones,Esters	Ketones	35.7695	31.5438	29.6062	47.3778	33.9054	34.6491	25.8159	28.2722	26.961
MW0015608	Alantolactone	C15H20O2	196.878	232.146	0.819513	M+H-2H2O	546-43-0	72724	Aldehyde,Ketones,Esters	Ketones	75.4274	63.2739	294.655	1.07508	0.200096	1.12914	82.6868	58.7366	57.8108
MW0111516	(Z)-2-(5-Tetradecenyl)cyclobutanone	C18H32O	265.253	264.245	0.965099	M+H	-	10825540	Aldehyde,Ketones,Esters	Ketones	20.6541	24.5318	19.3036	6.81531	12.669	10.1749	22.169	28.1264	39.2616
MW0131281	3-(3-hydroxyphenyl)-7-methoxy-4H-chromen-4-one	C16H12O4	268.901	268.074	0.781941	M+H	-	131836526	Aldehyde,Ketones,Esters	Ketones	731.997	805.481	1432.63	33.2091	17.8789	14.1141	780.273	187.011	61.6976
ZINC14649012	1,3,5,6-Tetrahydroxy-7-methoxyxanthen-9-one	C14H10O7	329.006	290.043	0.981768	M+K	-	86180520	Aldehyde,Ketones,Esters	Ketones	396.354	377.622	324.006	5.95973	3.95444	4.05748	194.24	165.413	157.183
MW0127911	(2E)-3-(2,3,4-trihydroxyphenyl)-1-(2,4,6-trihydroxyphenyl)prop-2-en-1-one	C15H12O7	343.022	304.058	0.987924	M+K	-	131832487	Aldehyde,Ketones,Esters	Ketones	78.0264	77.5459	96.3668	1.65746	0.957988	0.933636	39.5731	31.4152	32.206
MW0160658	2-(3,4-dihydroxyphenyl)-3,5-dihydroxy-6-methoxy-7-[(2S,3R,4S,5S,6R)-3,4,5-trihydroxy-6-(hydroxymethyl)oxan-2-yl]oxychromen-4-one	C22H22O13	517.096	494.106	0.965882	M+Na	-	5320435	Aldehyde,Ketones,Esters	Ketones	138.219	140.231	105.767	9.13546	6.26412	6.01057	73.1865	41.5707	35.6219
MW0122515	7-methyl-2-morpholino-9-(1-(phenylamino)ethyl)-4H-pyrido[1,2-a]pyrimidin-4-one	C21H24N4O2	751.405	364.19	0.545116	2M+Na	663619-89-4	9907093	Aldehyde,Ketones,Esters	Ketones	99.1676	103.663	66.1802	51.3578	51.5881	43.5739	101.385	46.0572	51.4251
MW0108667	N-Acetylvanilalanine	C12H15NO5	254.139	253.095	0.798659	M+H	-	12681285	Amino acid and Its metabolomics	Amino acids	136.507	90.5788	52.6707	17.933	10.8898	8.55591	47.9127	59.1287	52.846
MW0159378	VKEAMAPK/1_0	C38H68N10O11S	911.444	872.479	0.914663	M+K	-	-	Amino acid and Its metabolomics	polypeptide	125.056	68.9585	78.1005	122.136	27.5936	58.4714	258.582	91.8575	25.0883
MW0144380	Adipokinetic Hormone (Taa-AKH)(Tabanus atratus)	C46H62N10O11	913.458	930.46	0.928927	M+H-H2O	-	-	Amino acid and Its metabolomics	polypeptide	158.144	165.909	169.435	104.009	63.4015	52.335	161.481	95.1918	61.817
MW0150341	Gly-Gln-Gly	C9H16N4O5	224.912	260.112	0.529473	M+H-2H2O	-	-	Amino acid and Its metabolomics	Small Peptide	63.8608	81.6278	238.257	0.49554	0.186625	0.189458	93.3307	21.7682	8.13507
MW0107263	His-Lys	C12H21N5O3	266.16	283.164	0.90037	M+H-H2O	37700-85-9	148224	Amino acid and Its metabolomics	Small Peptide	107.586	78.5754	83.4492	94.0905	117.057	97.5034	66.8167	77.9544	52.6954
MW0149819	Gln-Thr-Leu	C15H28N4O6	759.433	360.201	0.62543	2M+K	-	-	Amino acid and Its metabolomics	Small Peptide	30.7594	13.0695	64.8208	17.845	3.86633	32.415	46.3692	59.138	75.5954
MW0159072	Val-Leu-Met	C16H31N3O4S1	761.451	361.204	0.63533	2M+K	-	-	Amino acid and Its metabolomics	Small Peptide	49.3162	38.3118	52.3987	41.193	13.5009	54.919	77.2569	60.3084	127.507
MW0149813	Gln-Thr-Asp	C13H22N4O8	763.467	362.144	0.511116	2M+K	-	-	Amino acid and Its metabolomics	Small Peptide	51.0004	34.173	14.0777	46.9065	40.9278	34.6494	58.7357	32.1603	27.6297
MW0155214	Phe-His-Phe	C24H27N5O4	921.73	449.206	0.584207	2M+Na	-	-	Amino acid and Its metabolomics	Small Peptide	1325.03	1167.74	1598.63	110.14	84.8339	88.5884	1082.76	993.051	771.76
MW0001653	1-Naphthalenamine	C10H9N	144.081	143.073	0.999913	M+H	134-32-7	8640	Benzene and substituted derivatives	Benzene and substituted derivatives	45.5725	28.7337	27.8886	46.5521	42.0585	50.8581	16.5426	19.4711	42.1366
MW0007592	Mesalamine	C7H7NO3	154.134	153.043	0.887797	M+H	89-57-6	4075	Benzene and substituted derivatives	Benzene and substituted derivatives	156.434	72.5601	40.0091	189.868	65.2228	92.5142	128.781	64.3194	37.3023
MW0001364	1,4-Diaminonaphthalene	C10H10N2	159.092	158.084	0.975115	M+H	2243-61-0	16719	Benzene and substituted derivatives	Benzene and substituted derivatives	19.579	17.0962	16.953	24.0461	14.8541	16.9179	21.4306	22.2967	21.1054
MW0130726	2-Benzylideneheptanal	C14H18O	203.154	202.136	0.735129	M+H	122-40-7	1712058	Benzene and substituted derivatives	Benzene and substituted derivatives	31.655	19.6383	14.991	29.0934	29.3906	34.1768	8.85933	10.601	24.4843
MW0104705	2-Chloromaleylacetate	C6H5ClO5	230.946	191.983	0.969354	M+K	24759-04-4	6311920	Benzene and substituted derivatives	Benzene and substituted derivatives	1211.58	1078.22	2112.46	322.347	250.265	247.921	1160.09	553.496	244.999
MW0126274	Psilocybine	C12H17N2O4P	285.1	284.093	0.963905	M+H	520-52-5	10624	Benzene and substituted derivatives	Benzene and substituted derivatives	13.0551	8.0663	6.47883	40.3235	36.236	47.3974	3.42611	3.34951	7.14203
MW0000594	(2-Bromo-4-chlorophenoxy)acetic acid	C8H6BrClO3	304.879	265.917	0.853434	M+K	77228-66-1	730302	Benzene and substituted derivatives	Benzene and substituted derivatives	51.4218	48.2463	79.4714	0.0464305	0.0124275	0.0182725	94.4579	16.1395	5.8618
MW0155515	Phosacetim	C14H13Cl2N2O2PS	338.967	373.981	0.982542	M+H-2H2O	4104-14-7	20056	Benzene and substituted derivatives	Benzene and substituted derivatives	77.0086	73.9041	65.8189	6.24117	3.36808	2.75369	75.7909	31.9317	15.5536
MW0004458	4,5-Dichloro-2-(3,5-dichlorophenyl)pyridazin-3(2H)-one	C10H4Cl4N2O	348.868	309.905	0.9778	M+K	86483-43-4	2774756	Benzene and substituted derivatives	Benzene and substituted derivatives	58.4049	49.7364	100.949	1.92299	0.660407	0.388788	68.0927	16.7463	7.11105
MW0002304	2,5-Bis-(4-chloro-3-nitrophenyl)-[1,3,4]oxadiazole	C14H6Cl2N4O5	380.978	379.972	0.868837	M+H	25423-74-9	32971	Benzene and substituted derivatives	Benzene and substituted derivatives	274.433	250.409	231.942	31.1757	15.57	11.2227	228.261	105.871	44.8985
MW0157428	Tetrachlorobisphenol A;3,3',5,5'-Tetrachlorobisphenol A;Tetrachlorodian;2,2-Bis(4-hydroxy-3,5-dichlorophenyl)propane	C15H12Cl4O2	404.918	365.956	0.779868	M+K	79-95-8	6619	Benzene and substituted derivatives	Benzene and substituted derivatives	62.3338	66.1906	102.167	13.5846	8.48348	4.8715	44.7781	11.1194	3.62371
ZINC95909725	[(8R,9R,10R,11S,13R)-11-[(E)-3-(3,4-Dihydroxyphenyl)prop-2-enoyl]oxy-2,3,10,19,20-pentahydroxy-6,16-dioxo-7,12,15,24-tetraoxapentacyclo[19.2.1.05,23.08,13.017,22]tetracosa-1(23),2,4,17,19,21-hexaen-9-yl] 3,4,5-trihydroxybenzoate	C36H26O20	796.526	778.102	0.504991	M+NH4	-	11468403	Benzene and substituted derivatives	Benzene and substituted derivatives	492.932	137.872	80.5877	959.103	258.006	292.401	831.022	253.892	7.32294
MEDP1026	2,4-Dihydroxy Benzoic Acid	C7H6O4	155.034	154.027	0.872317	M+H	89-86-1	1491	Benzene and substituted derivatives	Phenolic acids	42.1473	41.8738	36.147	33.5211	28.0831	36.0743	25.8475	30.1287	36.8387
MW0116932	1-Deoxy-D-xylulose	C5H10O4	310.995	134.058	0.881456	M+K+HCOOH	-	9548569	Carbohydrates and Its metabolites	Carboxylic acids and derivatives	134.595	146.609	263.314	3.47213	2.34807	2.17773	85.6034	70.562	85.6835
MW0113913	alpha-L-Rhamnopyranosyl-(1->3)-alpha-D-galactopyranosyl-(1->3)-L-fucose	C18H32O14	495.168	472.179	0.999404	M+Na	-	131752716	Carbohydrates and Its metabolites	Sugars	49.5731	56.2146	59.7791	7.11189	6.6361	4.25863	64.3791	32.2675	32.8415
MW0115316	Stachyose	C24H42O21	689.213	666.222	0.68511	M+Na	10094-58-3	439531	Carbohydrates and Its metabolites	Sugars	9.7458	24.8676	39.5315	10.6052	3.54613	19.2327	7.49028	14.4744	20.3944
MEDN0732	12-HOME (Ricinoleic acid)	C18H34O3	263.237	298.251	0.975907	M+H-2H2O	141-22-0	-	FA	FFA	28.7931	19.5051	25.9268	15.4296	6.36044	14.1266	28.7795	31.079	19.1966
MW0048962	Clupanodonyl carnitine	C29H47NO4	496.341	473.351	0.895938	M+Na	-	53477839	FA	CAR	17.2844	13.7644	5.30763	48.758	34.8996	24.6286	16.5243	8.75224	1.39378
MW0055124	Montecristin	C37H66O4	575.505	574.496	0.871038	M+H	-	131750907	FA	Others	61.5035	27.0982	33.5877	84.396	22.5688	69.6167	83.7778	69.0948	23.54
ZINC100078323	[(2R)-2-Hydroxy-3-[(9Z,12Z)-octadeca-9,12-dienoyl]oxypropyl] (Z)-octadec-9-enoate	C39H70O5	601.519	618.522	0.981422	M+H-H2O	104346-53-4	98052954	GL	DG	84.1917	63.4116	71.2571	46.2682	35.3071	54.1822	88.0018	112.553	95.9107
MW0161229	[3-[hydroxy-[2-(methylamino)ethoxy]phosphoryl]oxy-2-octadecanoyloxypropyl] octadecanoate	C42H84NO8P	784.583	761.593	0.972101	M+Na	-	9547030	GL	DG	39.1037	26.2823	7.2464	76.9688	95.1157	37.7741	35.2058	22.9664	1.47232
MW0011911	1,2-Di-O-myristoyl-3-O-(6-sulfoquinovopyranosyl)glycerol	C37H70O12S	777.421	738.459	0.962226	M+K	-	14463142	GL	TG	158.999	228.68	168.799	105.518	125.768	86.547	126.003	81.3177	131.94
MW0053723	Glycerol trilaurate	C39H74O6	603.534	638.549	0.972193	M+H-2H2O	538-24-9	10851	GL	TG	89.5374	134.557	87.0807	35.2871	87.591	55.4524	83.1817	118.059	236.761
MW0167754	[(2S)-2,3-bis[[(9Z,12Z,15Z)-octadeca-9,12,15-trienoyl]oxy]propyl] (5Z,8Z,11Z,14Z,17Z)-icosa-5,8,11,14,17-pentaenoate	C59H92O6	861.67	896.689	0.73138	M+H-2H2O	-	131765835	GL	TG	29.2198	5.65148	3.6317	156.957	42.0602	36.5128	26.6098	10.4842	0.568705
MW0167565	[(2S)-1-[(Z)-hexadec-9-enoyl]oxy-3-[(5Z,8Z,11Z,14Z,17Z)-icosa-5,8,11,14,17-pentaenoyl]oxypropan-2-yl] (5Z,8Z,11Z,14Z)-icosa-5,8,11,14-tetraenoate	C59H94O6	863.684	898.705	0.676886	M+H-2H2O	-	131759661	GL	TG	53.8015	53.6786	3.57281	101.882	228.288	54.7299	13.5223	7.28111	2.2283
MW0167484	[(2R)-2-[(Z)-octadec-9-enoyl]oxy-3-[(Z)-tetradec-9-enoyl]oxypropyl] (Z)-icos-11-enoate	C55H100O6	879.741	856.752	0.978006	M+Na	-	131758799	GL	TG	79.2594	47.1868	74.3555	14.732	3.09	42.5758	58.0899	110.384	96.3051
MW0167456	[(2R)-2-octadecanoyloxy-3-[(Z)-tetradec-9-enoyl]oxypropyl] (Z)-icos-11-enoate	C55H102O6	897.728	858.768	0.868015	M+K	-	131758639	GL	TG	973.827	837.993	916.765	73.2169	65.0837	61.9931	823.455	652.759	516.131
MW0072765	TG(16:1(9Z)/22:5(4Z,7Z,10Z,13Z,16Z)/22:5(4Z,7Z,10Z,13Z,16Z))	C63H100O6	903.741	952.752	0.520294	M+Na+HCOOH	-	131759723	GL	TG	60.371	29.7047	55.4757	12.5116	2.20555	34.4043	62.3201	111.373	73.0531
MW0076401	TG(18:1(9Z)/20:4(8Z,11Z,14Z,17Z)/18:2(9Z,12Z))	C59H100O6	905.758	904.752	0.582344	M+K+HCOOH	-	131760959	GL	TG	70.7469	50.6545	128.225	15.7662	7.02301	56.0687	85.1277	162.417	168.325
MW0053725	Glycerol trioleate	C57H104O6	907.771	884.783	0.785298	M+Na	122-32-7	5497163	GL	TG	67.1339	84.831	142.522	8.96074	11.3606	31.731	67.8405	160.047	541.772
MW0167503	[(2R)-2-[(6Z,9Z,12Z)-octadeca-6,9,12-trienoyl]oxy-3-[(Z)-tetradec-9-enoyl]oxypropyl] (13Z,16Z)-docosa-13,16-dienoate	C57H98O6	917.702	878.736	0.889034	M+K	-	131758946	GL	TG	76.1687	46.4595	67.2776	19.4039	3.34894	9.91319	89.3836	44.954	12.2797
MW0167555	[(2R)-3-[(Z)-hexadec-9-enoyl]oxy-2-[(6Z,9Z,12Z)-octadeca-6,9,12-trienoyl]oxypropyl] (Z)-icos-11-enoate	C57H100O6	919.716	880.752	0.956988	M+K	-	131759581	GL	TG	862.81	577.77	585.266	118.992	40.1332	77.6135	939.968	623.435	163.152
MW0167540	[(2R)-2,3-bis[[(Z)-hexadec-9-enoyl]oxy]propyl] (Z)-docos-13-enoate	C57H104O6	923.746	884.783	0.984351	M+K	-	131759418	GL	TG	1249.13	790.04	1734.72	99.8506	145.525	79.4895	1264.9	883.572	1289.68
MW0069927	TG(15:0/22:6(4Z,7Z,10Z,13Z,16Z,19Z)/22:6(4Z,7Z,10Z,13Z,16Z,19Z))	C62H96O6	937.728	936.721	0.999526	M+H	-	131754917	GL	TG	26.1729	16.5441	17.2673	11.8205	7.22435	8.29571	44.993	26.6441	40.5495
MW0167132	[(2S)-2-icosanoyloxy-3-tetradecanoyloxypropyl] (13Z,16Z)-docosa-13,16-dienoate	C59H110O6	953.794	914.83	0.986545	M+K	-	131753343	GL	TG	59.2379	57.3223	101.815	6.82296	5.73907	5.41057	51.9751	38.0614	59.0557
MW0161218	2,3-bis[[(Z)-octadec-9-enoyl]oxy]propyl docosanoate	C61H114O6	981.824	942.862	0.977752	M+K	-	9544859	GL	TG	41.7982	35.4216	55.0837	4.30391	3.64633	3.50309	29.9989	24.1301	42.3898
MW0012966	1-Palmitoyl-2-linoleoyl-sn-glycero-3-phosphate	C37H69O8P	711.436	672.473	0.971835	M+K	-	9547167	GP	PA	17.2263	5.34465	20.2899	44.6582	6.82448	20.5502	34.6131	19.4697	9.50257
MW0055561	PA(14:0/22:5(4Z,7Z,10Z,13Z,16Z))	C39H67O8P	733.419	694.457	0.924191	M+K	-	131821867	GP	PA	26.4724	8.20731	71.4259	34.3052	2.87869	37.5572	54.1197	51.7683	47.2041
MW0055560	PA(14:0/22:4(7Z,10Z,13Z,16Z))	C39H69O8P	735.435	696.473	0.946645	M+K	-	52928699	GP	PA	30.861	20.3236	34.2916	27.9915	8.3369	38.4553	39.8752	38.2682	57.232
MW0141746	1-Hexadecanoyl-2-(9Z-octadecenoyl)-sn-glycero-3-pyrophosphate;1-Hexadecanoyl-2-(9Z-octadecenoyl)-sn-glycerol 3-pyrophosphate;1-Hexadecanoyl-2-(9Z-octadecenoyl)-sn-glycerol 3-diphosphate	C37H72O11P2	737.451	754.455	0.980696	M+H-H2O	-	5282297	GP	PA	115.462	34.4239	38.8401	200.484	51.9022	67.3347	224.8	74.1559	15.2707
MW0168281	1,2-dioleoyl-sn-Glycero-3-Phosphate	C39H73O8P	739.469	700.504	0.891811	M+K	-	9547172	GP	PA	230.367	256.733	43.157	131.702	339.701	154.396	144.87	80.5805	33.5829
MW0055651	PA(16:1(9Z)/22:2(13Z,16Z))	C41H75O8P	765.484	726.52	0.977826	M+K	-	52928815	GP	PA	50.3968	143.979	18.8323	39.3217	128.091	34.0766	40.6372	23.4264	4.72359
MW0056441	PA(24:1(15Z)/24:1(15Z))	C51H97O8P	869.699	868.692	0.993844	M+H	-	131822218	GP	PA	146.959	96.0207	85.4641	19.4025	4.6061	13.8762	117.078	81.7024	24.6059
MW0056412	PA(24:0/24:1(15Z))	C51H99O8P	871.715	870.708	0.991007	M+H	-	131822192	GP	PA	93.1435	60.0727	81.0419	12.1946	4.84542	9.75204	83.2111	51.4006	35.8083
MW0012942	1-Oleoyl-2-palmitoyl-sn-glycero-3-phosphocholine	C42H82NO8P	798.542	759.578	0.939653	M+K	59491-62-2	24778933	GP	PC	715.261	598.208	124.823	542.644	1489.25	533.141	458.579	184.434	32.1148
MW0141122	1,2-Dioleoyl PC	C44H84NO8P	808.582	785.593	0.978227	M+Na	56648-95-4	5364680	GP	PC	18.5732	73.1878	9.58909	10.5471	38.6556	18.4912	7.82068	8.43258	2.41321
MW0011883	1,2-Dilinoleoyl-sn-glycero-3-phosphocholine	C44H80NO8P	820.525	781.562	0.991251	M+K	998-06-1	5288075	GP	PC	63.3308	13.4794	14.8784	178.056	25.2618	33.56	207.877	59.4952	0.630618
MW0161583	[2-[(9Z,12Z)-octadeca-9,12-dienoyl]oxy-3-[(Z)-octadec-9-enoyl]oxypropyl] 2-(trimethylazaniumyl)ethyl phosphate	C44H82NO8P	822.54	783.578	0.957998	M+K	-	15151374	GP	PC	236.9	170.95	42.8137	162.31	227.857	94.0458	190.429	98.759	1.56368
MW0058800	PE(22:4(7Z,10Z,13Z,16Z)/22:5(4Z,7Z,10Z,13Z,16Z))	C49H80NO8P	824.558	841.562	0.949429	M+H-H2O	-	53479901	GP	PE	336.644	631.482	71.76	256.678	1079.31	185.012	216.027	99.2376	5.31555
MEDL00392	1-Oleoyl-sn-glycero-3-phosphocholine	C26H52NO7P	504.346	521.348	0.860567	M+H-H2O	19420-56-5	16081932	GP	LPC	23.4727	51.2772	5.4959	12.6246	57.1276	12.7742	14.4644	10.4297	1.75622
MW0111263	Pramipexole	C10H17N3S	212.128	211.114	0.814318	M+H	104632-26-0	119570	Heterocyclic compounds	Heterocyclic compounds	102.401	84.9847	45.6601	10.3321	5.66381	3.80552	51.4807	82.8992	126.653
MW0152190	L-Erythro-7,8-Dihydrobiopterin	C9H13N5O3	240.124	239.102	0.717562	M+H	6779-87-9	135398687	Heterocyclic compounds	Heterocyclic compounds	1438.23	979.509	540.703	332.41	234.539	198.194	576.899	664.557	574.531
MW0157504	Thicyofen	C8H5ClN2OS2	282.917	243.953	0.925647	M+K	116170-30-0	14880662	Heterocyclic compounds	Heterocyclic compounds	47.7518	53.6876	101.764	1.32554	0.647505	0.366043	43.644	8.87446	2.59875
MW0121817	6,7-Dichloro-2-methyl-3-(trifluoromethyl)quinoxaline	C10H5Cl2F3N2	318.939	279.978	0.705719	M+K	143309-87-9	10401449	Heterocyclic compounds	Heterocyclic compounds	93.9798	85.2096	157.909	23.6948	9.55678	9.82535	128.107	61.6501	48.0516
MW0149120	Fagaronine	C21H20NO4	351.147	350.139	0.995859	M+H	52259-65-1	40305	Heterocyclic compounds	Heterocyclic compounds	126.68	124.884	138.015	37.6675	26.2798	31.6067	209.878	148.88	104.722
MW0126808	Tiagabine	C20H25NO2S2	376.14	375.133	0.978913	M+H	115103-54-3	40467242	Heterocyclic compounds	Heterocyclic compounds	72.2637	49.2206	33.3398	8.98161	5.03425	5.00025	21.1658	28.2475	33.2008
MW0126070	Pentoxifylline alcohol	C13H20N4O3	599.504	280.154	0.682119	2M+K	6493/6/7	57782	Heterocyclic compounds	Heterocyclic compounds	29.0231	19.2936	22.0402	25.3745	10.3929	28.2032	35.692	36.8081	19.4815
MEDP0881	Phosphocholine	C5H14NO4P	184.074	183.066	0.905471	M+H	107-73-3	1014	Nucleotide And Its metabolomics	Nucleotide and Its metabolomics	2618.93	3102.19	915.505	2717.42	3864.55	1718.85	1479.97	1058.69	259.77
MW0147686	CMP-8-amino-3,8-dideoxy-beta-D-manno-octulosonate;CMP-Kdo8N	C17H27N4O14P	543.134	542.126	0.976241	M+H	-	122361367	Nucleotide And Its metabolomics	Nucleotide and Its metabolomics	45.0481	63.8537	92.6893	26.5174	14.5	16.4046	25.6443	14.8108	15.133
MW0165901	(2S,3R,4R,5R,6R)-5-acetamido-6-[[[(2R,3S,4R,5R)-5-(2,4-dioxopyrimidin-1-yl)-3,4-dihydroxyoxolan-2-yl]methoxy-oxidophosphoryl]oxy-oxidophosphoryl]oxy-3,4-dihydroxyoxane-2-carboxylate	C17H22N3O18P2-3	601.038	618.037	0.732626	M+H-H2O	-	90658885	Nucleotide And Its metabolomics	Nucleotide and Its metabolomics	50.348	52.4543	48.1478	0.93531	0.531779	0.533966	26.1752	22.9415	21.448
MW0011639	(S)-Abscisic acid	C15H20O4	229.155	264.136	0.803099	M+H-2H2O	-	5702609	Organic acid And Its derivatives	Organic acid And Its derivatives	36.9933	20.23	16.8909	50.186	38.0113	44.6183	15.1027	15.0768	13.756
MW0115997	(6-Thien-2-ylimidazo[2,1-b][1,3]thiazol-3-yl)acetic acid	C11H8N2O2S2	302.965	264.003	0.937196	M+K	878259-87-1	16227107	Organic acid And Its derivatives	Organic acid And Its derivatives	32.0214	20.8071	46.5318	5.94336	1.04345	9.7981	45.5287	52.1637	73.4768
MW0111314	Thioetheramide PC	C40H84N2O5PS	758.572	735.584	0.920499	M+Na	116457-99-9	10259407	Organic acid And Its derivatives	Phosphoric acids	77.4254	18.7721	17.167	320.443	94.5144	114.251	128.134	52.2996	1.80613
MW0111910	2-(Chloromethyl)-3-methyl-4-(2,2,2-trifluoroethoxy)pyridine	C9H9ClF3NO	222.029	239.032	0.997042	M+H-H2O	128430-66-0	689080	Heterocyclic compounds	Pyridine and pyridine derivatives	146.159	139.297	51.5626	117.383	76.3046	110.744	121.998	67.7941	35.8494
MEDL02383	Ethyl gallate	C9H10O5	181.05	198.053	0.688021	M+H-H2O	831-61-8	13250	Tannins	Tannin	438.779	301.561	173.214	119.968	73.5756	61.4676	172.712	202.593	182.579
MW0061035	Pentalenolactone E	C15H18O4	244.961	262.121	0.87459	M+H-H2O	72715-03-8	45782833	Terpenoids	Sesquiterpenoids	268.157	253.048	277.37	47.6332	26.2597	22.5979	197.221	85.3971	37.0877
MW0011049	(2E,6E,10E)-3,7,11,15-Tetramethylhexadeca-2,6,10,14-tetraen-1-yl 4-O-acetyl-6-deoxy-α-L-mannopyranosyl-(1->6)-[2,3,4-tri-O-acetyl-6-deoxy-α-L-mannopyranosyl-(1->2)]-β-D-glucopyranoside	C46H72O18	895.469	912.472	0.987014	M+H-H2O	-	46705505	Terpenoids	Terpene	30.0226	15.1251	36.3674	21.8427	3.46052	40.4426	51.0419	47.9861	28.1485
MW0055499	Ophiopogonin D	C44H70O16	939.474	854.466	0.574473	M+K+HCOOH	945619-74-9	46173859	Steroids	Steroidal saponins	37.0991	29.557	42.1917	36.5159	22.4471	20.5152	38.4975	27.9543	25.7721
FDATN00542	Lawsone	C10H6O3	174.98	174.032	0.910073	M+H	83-72-7	6755	Others	FDA	170.019	176.089	276.689	3.27737	1.95028	2.08977	115.359	94.8412	71.4826
MW0168250	Potassium dibasic phosphate	K2HPO4	212.851	173.889	0.932347	M+K	7758/11/4	24450	Others	Metal, Non-metal and related compounds	348.581	210.194	596.989	3.61549	1.59951	1.16283	718.287	163.543	65.4001
MW0166967	(E)-5-chloro-2-oxopent-3-enoate	C5H4ClO3-	185.948	146.985	0.962809	M+K	-	126961084	Others	Others	209.286	214.295	524.836	3.383	1.47126	1.48971	267.057	90.303	37.8192
MW0129267	{4-[(6-hydroxy-3-oxo-2,3-dihydro-1-benzofuran-2-ylidene)methyl]phenyl}oxidanesulfonic acid	C15H10O7S	335.014	334.015	0.702859	M+H	-	131839419	Others	Others	39.9684	42.0942	57.0863	4.2209	0.602739	11.9695	33.9637	60.6316	81.6789
MEDL02396	D-(+)-sucrose	C12H22O11	365.106	342.116	0.919471	M+Na	57-50-1	5988	Others	Saccharides and Alcohols	353.151	341.383	236.576	202.322	111.072	605.032	231.799	326.876	286.666
