# Supplementary material for: Visualizing the Distribution of Lipids in Peanut Seeds by MALDI Mass Spectrometric Imaging
Source: Foods. 2022 Dec 1;11(23):3888. doi: 10.3390/foods11233888 (PMC9739101; doi:10.3390/foods11233888)
Supplement: Supplementary file 1 [file foods-11-03888-s001.zip › Table S2. Significant differential metabolites (SDMs) between different samples..xlsx]

## Sheet: black vs white
Index	Compouds	Black-1	Black-2	Black-3	White-1	White-2	White-3	VIP	p_value	FDR	Fold_Change	Log2FC	Type
MW0162399	(1R,2R,4R,5S)-6-[(2R,3R,4S,5R,6R)-3,4,5-trihydroxy-6-(hydroxymethyl)oxan-2-yl]oxycyclohexane-1,2,3,4,5-pentol	1489.06	1594.28	1683.53	776.06	421.37	433.38	1.59031	0.00453436	0.119204	0.342113	-1.54745	down
ZINC14649012	13,14-bis(acetyloxy)-9-oxo-8,17-dioxatetracyclo[8.7.0.0(2),.0(1)(1),(1)]heptadeca-1(10),2(7),3,5,11,13,15-heptaen-5-yl 2-hydroxyacetate	396.35	377.62	324.01	194.24	165.41	157.18	1.61868	0.00416366	0.119204	0.47071	-1.08709	down
MW0127911	1,3,5,6-Tetrahydroxy-7-methoxyxanthen-9-one	78.03	77.55	96.37	39.57	31.42	32.21	1.64309	0.0074581	0.146117	0.409605	-1.28769	down
MW0129852	(2E)-3-(2,3,4-trihydroxyphenyl)-1-(2,4,6-trihydroxyphenyl)prop-2-en-1-one	321.28	312.91	258.98	172.29	143.87	125.34	1.58047	0.00462929	0.119204	0.494307	-1.01652	down
MW0160658	2-(3,4-dihydroxyphenyl)-3,5-dihydroxy-6-methoxy-7-[(2S,3R,4S,5S,6R)-3,4,5-trihydroxy-6-(hydroxymethyl)oxan-2-yl]oxychromen-4-one	138.22	140.23	105.77	73.19	41.57	35.62	1.5082	0.00851165	0.146117	0.39139	-1.35332	down
MW0157428	Tetrachlorobisphenol A;3,3',5,5'-Tetrachlorobisphenol A;Tetrachlorodian;2,2-Bis(4-hydroxy-3,5-dichlorophenyl)propane	62.33	66.19	102.17	44.78	11.12	3.62	1.31664	0.0334068	0.426999	0.258009	-1.95451	down
MW0165901	(2S,3R,4R,5R,6R)-5-acetamido-6-[[[(2R,3S,4R,5R)-5-(2,4-dioxopyrimidin-1-yl)-3,4-dihydroxyoxolan-2-yl]methoxy-oxidophosphoryl]oxy-oxidophosphoryl]oxy-3,4-dihydroxyoxane-2-carboxylate	50.35	52.45	48.15	26.18	22.94	21.45	1.64517	0.000149775	0.0154268	0.467506	-1.09694	down

## Sheet: black vs spot
Index	Compouds	Black-1	Black-2	Black-3	Spot-1	Spot-2	Spot-3	VIP	p_value	FDR	Fold_Change	Log2FC	Type
FDATN00542	Lawsone	170.02	176.09	276.69	3.28	1.95	2.09	1.29542	0.0272526	0.114883	0.0117534	-6.41078	down
MEDN0732	12-HOME (Ricinoleic acid)	28.79	19.51	25.93	15.43	6.36	14.13	1.01512	0.0317584	0.116826	0.483901	-1.04722	down
MW0000594	(2-Bromo-4-chlorophenoxy)acetic acid	51.42	48.25	79.47	0.05	0.01	0.02	1.29178	0.0265317	0.114883	0.000446578	-11.1288	down
MW0002304	2,5-Bis-(4-chloro-3-nitrophenyl)-[1,3,4]oxadiazole	274.43	250.41	231.94	31.18	15.57	11.22	1.27158	0.000522183	0.0112475	0.0766009	-3.7065	down
MW0004458	4,5-Dichloro-2-(3,5-dichlorophenyl)pyridazin-3(2H)-one	58.4	49.74	100.95	1.92	0.66	0.39	1.27198	0.0490572	0.136994	0.0142044	-6.13752	down
MW0056412	PA(24:0/24:1(15Z))	93.14	60.07	81.04	12.19	4.85	9.75	1.24746	0.0153641	0.087917	0.114365	-3.12828	down
MW0056441	PA(24:1(15Z)/24:1(15Z))	146.96	96.02	85.46	19.4	4.61	13.88	1.20014	0.0311202	0.116826	0.115364	-3.11574	down
MW0061035	Pentalenolactone E	268.16	253.05	277.37	47.63	26.26	22.6	1.27688	2.62625e-05	0.00270503	0.120827	-3.04899	down
MW0111263	Pramipexole	102.4	84.98	45.66	10.33	5.66	3.81	1.2442	0.0497626	0.136994	0.084964	-3.55701	down
MW0111516	(Z)-2-(5-Tetradecenyl)cyclobutanone	20.65	24.53	19.3	6.82	12.67	10.17	1.16204	0.00746245	0.0549023	0.459988	-1.12033	down
MW0113913	alpha-L-Rhamnopyranosyl-(1->3)-alpha-D-galactopyranosyl-(1->3)-L-fucose	49.57	56.21	59.78	7.11	6.64	4.26	1.29075	0.00196316	0.026325	0.108782	-3.20048	down
MW0116932	1-Deoxy-D-xylulose	134.59	146.61	263.31	3.47	2.35	2.18	1.29361	0.0488469	0.136994	0.0146921	-6.08881	down
MW0121817	6,7-Dichloro-2-methyl-3-(trifluoromethyl)quinoxaline	93.98	85.21	157.91	23.69	9.56	9.83	1.24132	0.0456385	0.136994	0.127796	-2.96809	down
MW0126274	Psilocybine	13.06	8.07	6.48	40.32	36.24	47.4	1.26572	0.00243066	0.0278176	4.48968	2.16661	up
MW0127911	(2E)-3-(2,3,4-trihydroxyphenyl)-1-(2,4,6-trihydroxyphenyl)prop-2-en-1-one	78.03	77.55	96.37	1.66	0.96	0.93	1.29609	0.00549545	0.0435409	0.0140901	-6.14917	down
MW0129267	{4-[(6-hydroxy-3-oxo-2,3-dihydro-1-benzofuran-2-ylidene)methyl]phenyl}oxidanesulfonic acid	39.97	42.09	57.09	4.22	0.6	11.97	1.08432	0.00543314	0.0435409	0.120661	-3.05097	down
MW0129852	13,14-bis(acetyloxy)-9-oxo-8,17-dioxatetracyclo[8.7.0.0(2),.0(1)(1),(1)]heptadeca-1(10),2(7),3,5,11,13,15-heptaen-5-yl 2-hydroxyacetate	321.28	312.91	258.98	7.51	4.72	4.48	1.29518	0.00435635	0.0407913	0.0187086	-5.74015	down
MW0131281	3-(3-hydroxyphenyl)-7-methoxy-4H-chromen-4-one	732	805.48	1432.63	33.21	17.88	14.11	1.28708	0.0487886	0.136994	0.021952	-5.5095	down
MW0143731	6-(Dibromomethylene)-17beta-hydroxy-androst-4-en-3-one propionate	79.28	70.61	50.2	2.48	1.35	1.03	1.28523	0.0168921	0.0915729	0.0242891	-5.36355	down
MW0144380	Adipokinetic Hormone (Taa-AKH)(Tabanus atratus)	158.14	165.91	169.43	104.01	63.4	52.34	1.18838	0.0242591	0.113577	0.445307	-1.16713	down
MW0149120	Fagaronine	126.68	124.88	138.02	37.67	26.28	31.61	1.28713	6.91827e-05	0.00356291	0.24529	-2.02744	down
MW0155214	Phe-His-Phe	1325.03	1167.74	1598.63	110.14	84.83	88.59	1.29359	0.00948004	0.0610277	0.0693063	-3.85087	down
MW0155515	Phosacetim	77.01	73.9	65.82	6.24	3.37	2.75	1.28458	0.00104151	0.0178792	0.0570295	-4.13215	down
MW0157428	Tetrachlorobisphenol A;3,3',5,5'-Tetrachlorobisphenol A;Tetrachlorodian;2,2-Bis(4-hydroxy-3,5-dichlorophenyl)propane	62.33	66.19	102.17	13.58	8.48	4.87	1.25485	0.0291865	0.115623	0.116737	-3.09867	down
MW0160658	2-(3,4-dihydroxyphenyl)-3,5-dihydroxy-6-methoxy-7-[(2S,3R,4S,5S,6R)-3,4,5-trihydroxy-6-(hydroxymethyl)oxan-2-yl]oxychromen-4-one	138.22	140.23	105.77	9.14	6.26	6.01	1.29266	0.00802277	0.0550897	0.0557233	-4.16558	down
MW0161218	2,3-bis[[(Z)-octadec-9-enoyl]oxy]propyl docosanoate	41.8	35.42	55.08	4.3	3.65	3.5	1.28954	0.0198903	0.0975573	0.0865457	-3.53039	down
MW0162399	(1R,2R,4R,5S)-6-[(2R,3R,4S,5R,6R)-3,4,5-trihydroxy-6-(hydroxymethyl)oxan-2-yl]oxycyclohexane-1,2,3,4,5-pentol	1489.06	1594.28	1683.53	629.1	578.16	501.33	1.29277	0.000273601	0.00939363	0.35843	-1.48024	down
MW0162424	(1R,2R,3S,4R,5S,6S)-5-methoxy-6-[(2R,3R,4S,5R,6R)-3,4,5-trihydroxy-6-(hydroxymethyl)oxan-2-yl]oxycyclohexane-1,2,3,4-tetrol	67.02	49.98	40.12	28.23	13.24	22.83	1.11112	0.0385619	0.135997	0.409241	-1.28898	down
MW0165901	(2S,3R,4R,5R,6R)-5-acetamido-6-[[[(2R,3S,4R,5R)-5-(2,4-dioxopyrimidin-1-yl)-3,4-dihydroxyoxolan-2-yl]methoxy-oxidophosphoryl]oxy-oxidophosphoryl]oxy-3,4-dihydroxyoxane-2-carboxylate	50.35	52.45	48.15	0.94	0.53	0.53	1.29648	0.000545993	0.0112475	0.0132494	-6.23793	down
MW0167132	[(2S)-2-icosanoyloxy-3-tetradecanoyloxypropyl] (13Z,16Z)-docosa-13,16-dienoate	59.24	57.32	101.82	6.82	5.74	5.41	1.28537	0.0440532	0.136994	0.0822878	-3.60318	down
MW0167456	[(2R)-2-octadecanoyloxy-3-[(Z)-tetradec-9-enoyl]oxypropyl] (Z)-icos-11-enoate	973.83	837.99	916.77	73.22	65.08	61.99	1.29524	0.00204466	0.026325	0.0734042	-3.76799	down
MW0167503	[(2R)-2-[(6Z,9Z,12Z)-octadeca-6,9,12-trienoyl]oxy-3-[(Z)-tetradec-9-enoyl]oxypropyl] (13Z,16Z)-docosa-13,16-dienoate	76.17	46.46	67.28	19.4	3.35	9.91	1.14298	0.0129465	0.0784403	0.171976	-2.53972	down
MW0167555	[(2R)-3-[(Z)-hexadec-9-enoyl]oxy-2-[(6Z,9Z,12Z)-octadeca-6,9,12-trienoyl]oxypropyl] (Z)-icos-11-enoate	862.81	577.77	585.27	118.99	40.13	77.61	1.23817	0.0191213	0.0975573	0.116855	-3.09721	down
ZINC14649012	1,3,5,6-Tetrahydroxy-7-methoxyxanthen-9-one	396.35	377.62	324.01	5.96	3.95	4.06	1.2964	0.00355479	0.0366144	0.0127234	-6.29638	down

## Sheet: spot vs white
Index	Compounds	Spot-1	Spot-2	Spot-3	White-1	White-2	White-3	VIP	p_value	FDR	Fold_Change	Log2FC	Type
FDATN00542	Lawsone	3.28	1.95	2.09	115.36	94.84	71.48	1.31402	0.0185834	0.10817	38.4809	5.26607	up
MEDL02383	Ethyl gallate	119.97	73.58	61.47	172.71	202.59	182.58	1.19449	0.0157637	0.10817	2.18759	1.12934	up
MEDN0732	12-HOME (Ricinoleic acid)	15.43	6.36	14.13	28.78	31.08	19.2	1.04384	0.0384924	0.137848	2.201	1.13816	up
MW0011639	(S)-Abscisic acid	50.19	38.01	44.62	15.1	15.08	13.76	1.31187	0.0127817	0.10817	0.330824	-1.59587	down
MW0015608	Alantolactone	1.08	0.2	1.13	82.69	58.74	57.81	1.2921	0.0149559	0.10817	82.6722	6.36933	up
MW0048962	Clupanodonyl carnitine	48.76	34.9	24.63	16.52	8.75	1.39	1.06306	0.0388116	0.137848	0.246191	-2.02215	down
MW0069927	TG(15:0/22:6(4Z,7Z,10Z,13Z,16Z,19Z)/22:6(4Z,7Z,10Z,13Z,16Z,19Z))	11.82	7.22	8.3	44.99	26.64	40.55	1.28366	0.0299552	0.123415	4.10315	2.03673	up
MW0072765	TG(16:1(9Z)/22:5(4Z,7Z,10Z,13Z,16Z)/22:5(4Z,7Z,10Z,13Z,16Z))	12.51	2.21	34.4	62.32	111.37	73.05	1.05329	0.0270931	0.12133	5.02321	2.32861	up
MW0076401	TG(18:1(9Z)/20:4(8Z,11Z,14Z,17Z)/18:2(9Z,12Z))	15.77	7.02	56.07	85.13	162.42	168.32	1.12785	0.0326111	0.12919	5.27352	2.39877	up
MW0108667	N-Acetylvanilalanine	17.93	10.89	8.56	47.91	59.13	52.85	1.27538	0.000752935	0.0736488	4.27742	2.09674	up
MW0111516	(Z)-2-(5-Tetradecenyl)cyclobutanone	6.82	12.67	10.17	22.17	28.13	39.26	1.22789	0.0457719	0.15715	3.01955	1.59434	up
MW0115997	(6-Thien-2-ylimidazo[2,1-b][1,3]thiazol-3-yl)acetic acid	5.94	1.04	9.8	45.53	52.16	73.48	1.19656	0.0188485	0.10817	10.2008	3.35062	up
MW0116932	1-Deoxy-D-xylulose	3.47	2.35	2.18	85.6	70.56	85.68	1.3258	0.00394064	0.0736488	30.23	4.91791	up
MW0126274	Psilocybine	40.32	36.24	47.4	3.43	3.35	7.14	1.26987	0.00349528	0.0736488	0.112294	-3.15464	down
MW0126808	Tiagabine	8.98	5.03	5	21.17	28.25	33.2	1.28525	0.0163552	0.10817	4.34613	2.11973	up
MW0127911	(2E)-3-(2,3,4-trihydroxyphenyl)-1-(2,4,6-trihydroxyphenyl)prop-2-en-1-one	1.66	0.96	0.93	39.57	31.42	32.21	1.3194	0.0057203	0.0736488	29.0704	4.86148	up
MW0129852	13,14-bis(acetyloxy)-9-oxo-8,17-dioxatetracyclo[8.7.0.0(2),.0(1)(1),(1)]heptadeca-1(10),2(7),3,5,11,13,15-heptaen-5-yl 2-hydroxyacetate	7.51	4.72	4.48	172.29	143.87	125.34	1.31673	0.00890401	0.101901	26.4213	4.72363	up
MW0143731	6-(Dibromomethylene)-17beta-hydroxy-androst-4-en-3-one propionate	2.48	1.35	1.03	48.59	41.22	29.37	1.30013	0.0203735	0.10817	24.5226	4.61604	up
MW0149819	Gln-Thr-Leu	17.84	3.87	32.41	46.37	59.14	75.6	1.03396	0.0231043	0.10817	3.34645	1.74263	up
MW0152190	L-Erythro-7,8-Dihydrobiopterin	332.41	234.54	198.19	576.9	664.56	574.53	1.24912	0.002924	0.0736488	2.37341	1.24696	up
MW0155214	Phe-His-Phe	110.14	84.83	88.59	1082.76	993.05	771.76	1.31243	0.0110528	0.10817	10.0422	3.32801	up
MW0161218	2,3-bis[[(Z)-octadec-9-enoyl]oxy]propyl docosanoate	4.3	3.65	3.5	30	24.13	42.39	1.3254	0.0339529	0.129524	8.42969	3.07548	up
MW0165901	(2S,3R,4R,5R,6R)-5-acetamido-6-[[[(2R,3S,4R,5R)-5-(2,4-dioxopyrimidin-1-yl)-3,4-dihydroxyoxolan-2-yl]methoxy-oxidophosphoryl]oxy-oxidophosphoryl]oxy-3,4-dihydroxyoxane-2-carboxylate	0.94	0.53	0.53	26.18	22.94	21.45	1.31965	0.00345159	0.0736488	35.285	5.14098	up
MW0167132	[(2S)-2-icosanoyloxy-3-tetradecanoyloxypropyl] (13Z,16Z)-docosa-13,16-dienoate	6.82	5.74	5.41	51.98	38.06	59.06	1.32547	0.0189423	0.10817	8.29716	3.05262	up
MW0167456	[(2R)-2-octadecanoyloxy-3-[(Z)-tetradec-9-enoyl]oxypropyl] (Z)-icos-11-enoate	73.22	65.08	61.99	823.46	652.76	516.13	1.30781	0.0213121	0.10817	9.94733	3.31431	up
MW0167484	[(2R)-2-[(Z)-octadec-9-enoyl]oxy-3-[(Z)-tetradec-9-enoyl]oxypropyl] (Z)-icos-11-enoate	14.73	3.09	42.58	58.09	110.38	96.31	1.04336	0.0284101	0.121927	4.38377	2.13217	up
MW0167540	[(2R)-2,3-bis[[(Z)-hexadec-9-enoyl]oxy]propyl] (Z)-docos-13-enoate	99.85	145.53	79.49	1264.9	883.57	1289.68	1.30907	0.0141245	0.10817	10.5832	3.4037	up
ZINC100078323	[(2R)-2-Hydroxy-3-[(9Z,12Z)-octadeca-9,12-dienoyl]oxypropyl] (Z)-octadec-9-enoate	46.27	35.31	54.18	88	112.55	95.91	1.24872	0.00513899	0.0736488	2.18371	1.12678	up
ZINC14649012	1,3,5,6-Tetrahydroxy-7-methoxyxanthen-9-one	5.96	3.95	4.06	194.24	165.41	157.18	1.32263	0.00435576	0.0736488	36.9957	5.20929	up

## Sheet:  49 SDMs
Table S2. 49 SDMs in at least one comparison set. a The values indicate average of the abundance of metabolites from three biological replicates.
Index	group	Blacka	Spot	White
MW0162399	Alcohol and amines	1588.96	569.532	543.604
MW0162424	Alcohol and amines	52.3719	21.4357	23.7259
MW0129852	Aldehyde,Ketones,Esters	297.727	5.56685	147.165
MW0143731	Aldehyde,Ketones,Esters	66.697	1.62031	39.7261
MW0015608	Aldehyde,Ketones,Esters	144.452	0.801441	66.4114
MW0111516	Aldehyde,Ketones,Esters	21.4965	9.88642	29.8523
MW0131281	Aldehyde,Ketones,Esters	990.036	21.734	342.994
ZINC14649012	Aldehyde,Ketones,Esters	365.994	4.65722	172.279
MW0127911	Aldehyde,Ketones,Esters	83.9797	1.18303	34.3981
MW0160658	Aldehyde,Ketones,Esters	128.072	7.13672	50.1264
MW0108667	Amino acid	93.2523	12.4596	53.2958
MW0144380	Amino acid	164.496	73.2486	106.163
MW0149819	Amino acid	36.2166	18.0421	60.3675
MW0155214	Amino acid	1363.8	94.5207	949.19
MW0126274	Benzene	9.20009	41.319	4.63922
MW0002304	Benzene	252.261	19.3228	126.343
MW0157428	Benzene	76.8971	8.97985	19.8404
MW0000594	Benzene	59.7132	0.0257102	38.8197
MW0155515	Benzene	72.2439	4.12098	41.0921
MW0004458	Benzene	69.6966	0.990729	30.65
MEDN0732	Fatty acid and Lipids	24.7417	11.9722	26.3517
MW0048962	Fatty acid and Lipids	12.1188	36.0954	8.89012
ZINC100078323	Fatty acid and Lipids	72.9535	45.2525	98.8218
MW0167484	Fatty acid and Lipids	66.9339	20.1326	88.2597
MW0167456	Fatty acid and Lipids	909.528	66.7646	664.115
MW0072765	Fatty acid and Lipids	48.5171	16.3738	82.2489
MW0076401	Fatty acid and Lipids	83.2089	26.286	138.623
MW0167503	Fatty acid and Lipids	63.3019	10.8887	48.8724
MW0167555	Fatty acid and Lipids	675.282	78.913	575.518
MW0167540	Fatty acid and Lipids	1257.96	108.288	1146.05
MW0069927	Fatty acid and Lipids	19.9948	9.11351	37.3956
MW0167132	Fatty acid and Lipids	72.7919	5.99087	49.6974
MW0161218	Fatty acid and Lipids	44.1011	3.81778	32.1729
MW0056441	Fatty acid and Lipids	109.481	12.6283	74.4621
MW0056412	Fatty acid and Lipids	78.086	8.93069	56.8067
MW0111263	Heterocyclic compounds	77.682	6.60047	87.0109
MW0152190	Heterocyclic compounds	986.148	255.048	605.329
MW0121817	Heterocyclic compounds	112.366	14.359	79.2696
MW0149120	Heterocyclic compounds	129.86	31.8513	154.493
MW0126808	Heterocyclic compounds	51.608	6.3387	27.538
MW0113913	Others	55.1889	6.00221	43.1627
MW0116932	Others	181.506	2.66598	80.6163
MW0011639	Others	24.7048	44.2719	14.6452
MW0115997	Others	33.1201	5.59497	57.0564
MW0165901	Others	50.3167	0.667018	23.5216
MEDL02383	Others	304.518	85.0037	185.961
MW0061035	Others	266.192	32.1636	106.569
FDATN00542	Others	207.599	2.43914	93.8943
MW0129267	Others	46.383	5.5977	58.7581
